# Supplementary material for: The FvHOG1 pathway is essential for stress responses, fungicide resistance, fumonisin B1 production and pathogenesis in Fusarium verticillioides
Source: Crop Health. 2025 Jun 27;3(1):14. doi: 10.1007/s44297-025-00052-5 (PMC12825977; doi:10.1007/s44297-025-00052-5)
Supplement: Supplementary file 2 — Supplementary Material 2. [file 44297_2025_52_MOESM2_ESM.xlsx]

## Sheet: Sheet1
The primers listed in this study
Code	Name	Sequence(5'to 3')	PCR product
P1	HYG-F	CTTGGCTGGAGCTAGTGGAGGT	Primers to amplify HYG fragment
P2	HYG-R	CCCGGTCGGCATCTACTCTATTC
P3	FvHog1-LBCK	TGACAAGGAAGAGCTCCTCG	Upstream fragment of FvHog1
P4	FvHog1-LB-R	ACCTCCACTAGCTCCAGCCAAGATCTTCTTGACCGCGACATT
P5	FvHog1-RBCK	GCTTCACACACGTTGTCTCT	Downstream fragment of FvHog1
P6	FvHog1-RB-F	GAATAGAGTAGATGCCGACCGGGAACGGGAGAGGATTCTGCCA
P7	FvSln1-LBCK	GAGAGACTGAATGCCGTCTG	Upstream fragment of FvSln1
P8	FvSln1-LB-R	ACCTCCACTAGCTCCAGCCAAG GGTAGGCAGGCTAGAAGAAAG
P9	FvSln1-RB-F	GAATAGAGTAGATGCCGACCGGG GCGCTTTATCCCTGGTTTGC	Downstream fragment of FvSln1
P10	FvSln1-RBCK	ACACCTCTAGTGGCTTATGC
P11	FvSho1-LBCK	GCCACATAGGTAGCTTTCCA	Upstream fragment of FvSho1
P12	FvSho1-LB-R	ACCTCCACTAGCTCCAGCCAAGAAGGAACAACGGTGTCGAAC
P13	FvSho1-RB-F	GAATAGAGTAGATGCCGACCGGGATGGATTCCCTGGGATA	Downstream fragment of FvSho1
P14	FvSho1-RBCK	GCTGACTGCAGAAGAGAAGC
P15	FvSsk2-LBCK	CTCTCTATGGCATTCCCAGC	Upstream fragment of FvSsk2
P16	FvSsk2-LB-R	ACCTCCACTAGCTCCAGCCAAGCCTAATGGGTGTGTCTGGGC
P17	FvSsk2-RB-F	GAATAGAGTAGATGCCGACCGGGATGCCGGAGTCCAGATGAAA	Downstream fragment of FvSsk2
P18	FvSsk2-RBCK	GCGCAACTAACCTGTCGCAG
P19	FvPbs2-LBCK	TAGTGGCGCTGTATCCAAGC	Upstream fragment of FvPbs2
P20	FvPbs2-LB-R	ACCTCCACTAGCTCCAGCCAAGCGGATATGAGGTGCGTCGAT
P21	FvPbs2-RB-F	GAATAGAGTAGATGCCGACCGGGAAGTTTGAAAAGCCGGGACG	Downstream fragment of FvPbs2
P22	FvPbs2-RBCK	GTCGTCAAGCGGAGGTTACA
P23	FvHog1‐ID‐F	ACTTTATCTCGCTCCGCACC	Identification FvHog1 deletion transformants
P24	FvHog1‐ID‐R	CGGTTCGTCTCCTTTCACGT
P25	FvSln1‐ID‐F	CATCGAGACATACATCTCGAG	Identification FvSln1 deletion transformants
P26	FvSln1‐ID‐R	CTCCAGCAAAGACAATTCCT
P27	FvSho1‐ID‐F	CGTGTGGTGGAGCTGCATCT	Identification FvSho1deletion transformants
P28	FvSho1‐ID‐R	GTTGTTGTTGCATGACTGAG
P29	FvSsk2‐ID‐F	CTGGCATCTTCCACAGTCAC	Identification FvSsk2 deletion transformants
P30	FvSsk2‐ID‐R	CGTACGTATGACACAGAGCA
P31	FvPbs2‐ID‐F	ATCGCTCCTTCATGTACCCA	Identification FvPbs2 deletion transformants
P32	FvPbs2‐ID‐R	GTGCTGTGTTACTGCCGATG
P33	FvHog1‐com‐F	GGGAACAAAAGCTGGGTACCCCGATCCAACGTCTTCTACG	Primers to amplify FvHog1 fragment
P34	FvHog1‐com‐R	CCATTCTAGAACTAGTGGATCCTTGTCCGTTGAATTGCTCCT
P35	FvSln1‐com‐F	GGGAACAAAAGCTGGGTACCGTTGATGGCTGAAGCCGGTTC	Primers to amplify FvSln1 fragment
P36	FvSln1‐com‐R	CCATTCTAGAACTAGTGGATCCTCCATGTTTCTCTCGAGGTG
P37	FvSho1‐com‐F	GGGAACAAAAGCTGGGTACCGCTGAACATGTCAGAATAAG	Primers to amplify FvSho1 fragment
P38	FvSho1‐com‐R	CCATTCTAGAACTAGTGGATCCTAACAGGATGAGGTAGTTGC
P39	FvSsk2‐com‐F	GGGAACAAAAGCTGGGTACCCGATCAGGACTTTGATGTC	Primers to amplify FvSsk2 fragment
P40	FvSsk2‐com‐R	CCATTCTAGAACTAGTGGATCCGTAAAACCCATCAGATCCTC
P41	FvPbs2‐com‐F	GGGAACAAAAGCTGGGTACCTCAAGGACAACTTGTGCACA	Primers to amplify FvPbs2 fragment
P42	FvPbs2‐com‐R	CCATTCTAGAACTAGTGGATCCTGCATCCTTTGGGCTCGACA
